# Supplementary material for: Digital detection of Alzheimer’s disease using smiles and conversations with a chatbot
Source: Sci Rep. 2024 Nov 1;14:26309. doi: 10.1038/s41598-024-77220-0 (PMC11530557; doi:10.1038/s41598-024-77220-0)
Supplement: Supplementary file 1 — Supplementary Material 1 [file 41598_2024_77220_MOESM1_ESM.xlsx]

## Sheet: Stable 1 (Visual studies)
Supplementary Table 1. Previous studies to distinguish AD or dementia using artificial intelligence, including both machine learning and deep leaerning (facial features)
Reference	Analyzed data	Predictive Value	AI
Umeda et al. (2021)	portrait images of a neutral expression	AD: 92.56% (accuracy), 0.9717 (AUC)	deep learning
Jiang et al. (2022)	facial expression and eye-tracking	dementia: 0.729 (AUC)	deep learning
Zheng et al.(2023)	movies during the medical interview	dementia: 71% (accuracy, action units)	machine learning and deep learning
current study	natural talk with Chatbot, smiling face	AD vs HC:AUC 0.94 ± 0.05 cognitive test score: MAE 5.78 ± 0.08	machine learning

## Sheet: Stable 2 (Auditory studies)
Supplementary Table 2. Previous studies to distinguish AD using machine learning (auditory features)
Reference	Task	Predictive Value
López-de-Ipiña et al. (2013)	Telling stories and conversation	AD: 83.7–93.79%
Khodabakhsh et al. (2015)	Conversation	AD: 75.5–94.3%
Khodabakhsh and Demiroglu (2015)	Unstructured conversation	AD: 78.5–83.5%
López-de-Ipiña et al. (2015)	Telling stories and conversation	AD: 96.89%
Nasrolahzadeh et al. (2018)	Telling personal stories and conversation	AD: 94.18–97.71%
König et al. (2015)	Counting backward task, sentence repeating task, image description task, and verbal fluency task.	MCI: 79%; AD: 87%; MCI vs. AD: 80%
Fraser et al. (2016)	“Cookie theft” picture description task	AD: 78.72–81.92%
Gosztolya et al. (2019)	Immediate and delayed recall of a short film	Set 1: 74–82% Set 2: 80–86%
König et al. (2018)	Fluency, picture description, counting down, and free speech tasks	SCI vs. AD = 92%, SCI vs. VD = 92%, SCI vs. MCI = 86%, and MCI vs. AD = 86%.
Chien et al. (2019)	Answers to neuropsychological tests	AD: AUC 0.838
Yoshii et al. (2023)	MMSE conversational speech and conversations with humanoid robot	MCI: 66.9% (MMSE speech), 68.1% (conversations with humanoid robot)
Agbavor and Liang. (2022a)	“Cookie theft” picture description task	AUC 0.846 and 0.835
Agbavor and Liang. (2022b)	“Cookie theft” picture description task	Accuracy AD; 0.803 MMSE prediction; RMSE 5.4645 (GPT)
Kim et al (2024)	sentence following (3 tasks), image judgment (2 tasks), verbal fluency (2 tasks), math test (1 task), and storytelling (3 tasks)	AD: Accuracy 0.73
Fristed et al. (2022)	Daily story recall tasks administered via smartphones	MCI/mild AD: AUC 0.85 Ab positive: AUC 0.78 (MCI/mild AD), 0.74 (CU)
current study	natural talk with Chatbot and smiling face	AD vs HC:AUC 0.94 ± 0.05 cognitive test score: MAE 5.78 ± 0.08

## Sheet: Stable 3 (Cogitive Ques.)
Supplementary Table 3. The 35 cognitive test questions of the mobile application to evaluate cognitive function
Question number	Evaluation item	Outline	Question	How to answer	Score	Question category			Evaluation category						Automatic scoring in the app	psychologist scoring
						Audio answer	Drawing answer	Multiple choices answer	Attention	Calculation	Executive function	Language	Memory	Orientation
1	Orientation about place	State information about the subject's current place(region, prefecture, city, facility name, floor)	What prefecture are you in?	Answer by voice	1	●								●		●
2			What city/town/village are you in?		1	●								●		●
3			Where are you in?		1	●								●		●
4			What floor are you in?		1	●								●		●
5			What region are you in?		1	●								●		●
6	Memory	State the subject's age	How old are you?	Choose from buttons 0 to 9	1			●					●		●
7	Orientation about time	State the date, day of week and season of the examination date	What year is today in the Western calendar? Japanese calendar is also acceptable.	Choose from buttons 0 to 9	1			●						●	●
8			What month is it today?	Choose from buttons 1 to 12	1			●						●	●
9			What day is it today?	Choose from buttons 0 to 9	1			●						●	●
10			What day of week is it today?	Choose from 7 days of the week buttons	1			●						●	●
11			What is the current season?	Choose from spring, summer, autumn or winter.	1			●						●	●
12	Memory	Replay the five unrelated items shown	I'm going to show you five items and hide them. Please tell me what you find. (Show a clock, a key, a pair of scissors, a pen and a spoon in one image)	Answer by voice	5	●							●			●
			（After answering on Question 17） There were a clock, a key, a pair of scissors, a pen and a spoon in the previous image. I will ask you again later, so please remember them.	No answer	-
13	Attention	Repeat the subtraction of 7 from 100 (5 times)	Please substract 7 from 100 in sequence repeatedly. Repeat the substraction in order, five times in all.	Choose from buttons 0 to 9	5			●	●						●
14	Language	Replay the stated sequence of numbers in order (5 digit)	Please choose the numbers I'm going to tell in the same order. 2、1、8、5、4	Choose from buttons 0 to 9	1			●				●			●
15		Replay the stated sequence of numbers in reverse (3 digit)	Please choose the numbers I'm going to tell in the reverse order. 6、8、2	Choose from buttons 0 to 9	1			●				●			●
16		Replay the stated sequence of numbers in reverse (4 digit)	Please choose the numbers I'm going to tell in the reverse order. 3、5、2、9	Choose from buttons 0 to 9	1			●				●			●
17	Memory	Repeat the five words memorized in playback	What were the five items I showed you before?	Answer by voice	3	●							●			●
18	Calculation	Connect numbers and hiragana in order（Trail making test）	Connect the lines from numbers to hiragana in order.	Connect by touching directly to the tablet's screen	1		●			●					●
19	Attention	Clap at the time "A" in the string of letters read out	I will read out the hiragana. Please press the button below each time I say "A".	Press the button at the timing of "A" for reading out	1			●	●							●
20	Attention	Reproduce the figures shown accurately	Please reproduce the figures shown as they apper.(two pentagons)	Reproduce directly on the tablet's screen with the fingers	1		●		●							●
21	Attention	Reproduce the figures shown accurately	Please reproduce the figures shown as they apper.(cube)	Reproduce directly on the tablet's screen with the fingers	1		●		●							●
22	Executive Function	Reproduce the clock, the dial and the time	Please draw a clock. Draw all the numbers on the dial and draw the hands so that they point to 11:10.	Reproduce directly on the tablet's screen with the fingers	1		●				●					●
23	Memory	Memorize and repeat the three unrelated words	Please memorize and repeat the words I will tell. Sakura, cat, train. Go ahead.	Answer by voice	3	●							●			●
24	Language	Name the two unrelated objects shown	（Display images of lions）What is this?	Answer by voice	1	●						●				●
25			（Display images of psis）What is this?	Answer by voice	1	●						●				●
26			（Display images of camels）What is this?	Answer by voice	1	●						●				●
27	Language	Memorize and repeat the sentense instructed verbally	Please memorize and repeat the words I will tell. We will all pull the rope together.	Answer by voice	1	●						●				●
28	Language	Memorize and repeat the sentense instructed verbally	Please memorize and repeat the words I will tell. When the do was in the room, the cat always hid under the chair.	Answer by voice	1	●						●				●
29	Executive Function	Recall words beginning with the indicated hiragana	Please say as many words beginning with "ka"as you can in one minute. It canbe anything as long as it is in words. Go ahead.	Answer by voice	1	●					●					●
30	Executive Function	Listen to the names of two objects and state their relationship	The common point of bananas and oranges is fluit. Then, what is common point of trains and bicycles.	Answer by voice	1	●					●					●
31	Executive Function	Listen to the names of two objects and state their relationship	Then, what is common point of clocks and rulers.	Answer by voice	1	●					●					●
32	Language	Perform three continuous movements according to verbal instructions	Please move the graphic below according to the instructions I'm about to give you.	Perform the indicated action Determined by Glory's authentication technology	1		●					●				●
33	Language	Work according to sentence instructions	Please follow the instructions thar I'm about to give you. ※Please connect the dots.	Perform the indicated action	1		●					●				●
34	Language	Write meaningful sentences freely	Please write sentences. Any text is fine.	Answer by voice	1	●						●				●
35	Executive Function	List the names of the objects related to the indicated content	Please say as many names of vegetables as you can.	Answer by voice	5	●					●					●

## Sheet: Stable 4 (Cookie Theft Ques.)
Supplementary Table 4. External question from the BDAE3
Question number	Evaluation item	Outline	Question	How to answer
1	Fluency of speech	Explain the content of the Cookie Theft Picture from BDAE3	(Display Cookie Theft Picture) Please explain the content of the picture.	Answer by voice

## Sheet: Stable 5 (Chatbot Question)
Supplementary Table 5. The chatbot questions in the mobile application to collect voice audio data
TYPE	No.	CHATBOT QUESTION
CHATBOT-FIRST-HALF	1	Thank you for the photo shooting. Did you have a natural smile？
	2	Oh, I see. There is a proverb, "laugh an grow fat", and recently the connection between laughing and health have been focused on. What do you laugh most often while doing?
	3	Oh really. Thank you for telling me. You just had your picture taken, how was it? Did you get nervous?
	4	Oh, I see. Do you have chances to take a picture on a routine basis? Or are you more likely to be photographed?
	5	I got it. In fact, I like taking a picture. What is your hobby? Please tell me one thing, including how you got started and when you started.
	6	Is that so? Is there anything else you are good at or like to do? Please let me know. It doesn't matter what you usually do.
	7	I see. Thank you. This is off the topic, but what career did you want to be when you were a child. They say that athletes get high for men and pastry chef get high for women in the career rankings. What profession did you want to be when you were a child? Why did you want to be in that profession?
CHATBOT-LATTER-HALF	8	Thank you for your answer. How was the questions?
	9	There were many psychological test. Please tell me the most impressive test and why you chose that one.
	10	Oh, I see. There are also studying the connection between quiz and health. Is there anything you do for your health?
	11	Thank you for telling me. It is said that diet is also important for our health. What is your favorite food? Please tell me what food do you like and the reason together.
	12	Thank you for your answer. I'm sure there are many other things that are good for health. Is there anything would you like to try for your health and relax?
	13	I see. Thank you. By the way, how did you feel about using this app. Please give me some feedback for future reference. Anything is fine.
	14	Thank you. It is time to display the results of the psychological test you just completed. How well do you think you were able to answer the questions yourself?

## Sheet: Stable 6 (Score Correlation)
Supplementary Table 6. Correlation results between the application cognitive test and conventional psychological test scores.
Test name	r	p-valuea
MMSE	0.81	<0.01
MoCA-J	0.85	<0.01
HDS-R	0.81	<0.01
TMT-A	-0.63	<0.01
TMT-B	-0.73	<0.01
Abbreviations: MMSE-J, Mini-mental State Examination Japanese; MoCA-J, Japanese version of the Montreal Cognitive Assessment; HDS-R, Hasegawa Dementia Scale-Revised; TMT, Trail making test
a. P-values were obtained by Pearson’s correlation test.

## Sheet: STable 7 (Mann-Whitney U)
Supplementary Table 7. The Mann-Whitney U test and calculation of effect size results of 158 exploratory speech and facial expression features of the PwA and HC groups
Feature		p-values		r (effect size)
Speech features (110)
	mfcc_12_var	<0.01		0.588269
	mfcc_13_var	<0.01		0.533083
	mfcc_07_skewness	<0.01		0.511397
	mfcc_04_var	<0.01		0.504697
	mfcc_09_var	<0.01		0.48495
	mfcc_01_var	<0.01		0.456916
	mfcc_14_var	<0.01		0.455329
	silence_ratio	<0.01		0.439973
	mfcc_08_var	<0.01		0.439637
	mfcc_05_var	<0.01		0.43805
	mfcc_03_var	<0.01		0.436816
	f2_median	<0.01		0.412837
	mfcc_06_var	<0.01		0.40314
	num_of_words	<0.01		0.400518
	mfcc_02_var	<0.01		0.397146
	mfcc_04_median	<0.01		0.395559
	adp_count	<0.01		0.390275
	mfcc_10_var	<0.01		0.383746
	adp_rate	<0.01		0.370325
	noun_freq	<0.01		0.357856
	vocabulary_brunet_index	<0.01		0.355897
	phonation_time	<0.01		0.3518
	mfcc_01_median	<0.01		0.347602
	mfcc_06_median	<0.01		0.346015
	filler_freq	<0.01		0.343428
	mfcc_11_var	<0.01		0.343017
	mfcc_09_median	<0.01		0.339579
	pronoun_to_noun_ratio	<0.01		0.331029
	phonation_error_rate	<0.01		0.329813
	pronoun_ratio	<0.01		0.325171
	mfcc_01_skewness	<0.01		0.318686
	phonation_error_ratio	<0.01		0.303806
	vocabulary_ttr	<0.01		0.300856
	mfcc_05_skewness	<0.01		0.295237
	speech_rate	<0.01		0.291059
	mfcc_12_skewness	<0.01		0.290476
	filler_ratio	<0.01		0.287229
	sentence_count	<0.01		0.286161
	adp_ratio	<0.01		0.282598
	mfcc_09_skewness	<0.01		0.281131
	duration	<0.01		0.279659
	verb_freq	<0.01		0.278056
	jitter_rap	<0.01		0.275489
	jitter_local	<0.01		0.263853
	mfcc_14_skewness	<0.01		0.260503
	mfcc_03_skewness	<0.01		0.254508
	adjective_freq	<0.01		0.236908
	pronoun_freq	<0.01		0.236463
	jitter_ppq5	<0.01		0.229472
	mean_silence_time	<0.01		0.214999
	phonation_error_length	<0.01		0.213047
	f1_median	<0.01		0.212722
	mfcc_05_median	<0.01		0.211664
	mfcc_07_median	<0.01		0.206022
	noun_ratio	<0.01		0.204846
	mfcc_13_median	<0.01		0.201262
	total_silence_time	<0.01		0.201105
	mfcc_12_median	<0.01		0.198969
	sentence_length_mean	<0.01		0.194603
	mfcc_11_skewness	<0.01		0.191212
	sentence_length_median	<0.01		0.186142
	f3_median	<0.01		0.183278
	mfcc_10_median	<0.01		0.182661
	sentence_length_std	<0.01		0.174742
	auxiliary_verb_freq	<0.01		0.164411
	mfcc_07_var	<0.01		0.164059
	similarity_mean	<0.01		0.163164
	deictic_syllables_count	<0.01		0.155238
	mfcc_03_median	<0.01		0.151718
	adjective_ratio	<0.01		0.148825
	similarity_median	<0.01		0.148023
	shimmer_apq3	<0.01		0.146428
	shimmer_local	<0.01		0.141491
	ambiguous_syllables_count	<0.01		0.137439
	mfcc_10_skewness	<0.01		0.13726
	pitch_sd	<0.01		0.133557
	subject_stoping_count	<0.01		0.12781
	mfcc_08_median	<0.01		0.127563
	shimmer_apq5	0.101025		0.116631
	empty_ratio	0.115798		0.112131
	ambiguous_rate	0.0863025		0.111786
	empty_syllables_count	0.140748		0.104828
	duplicated_words_count	0.120945		0.104122
	deictic_ratio	0.188424		0.0937836
	mfcc_11_median	0.217564		0.0877158
	mfcc_04_skewness	0.228876		0.0856001
	ambiguous_ratio	0.1938		0.0847078
	mfcc_02_skewness	0.253772		0.0811922
	pitch_median	0.305537		0.0729055
	pitch_mean	0.310245		0.0722003
	duplicated_rate	0.290892		0.0717891
	mfcc_06_skewness	0.344536		0.0672635
	deictic_rate	0.362071		0.0650162
	verb_ratio	0.376804		0.0630568
	mfcc_08_skewness	0.37578		0.063032
	mfcc_02_median	0.397551		0.060211
	subject_stoping_rate	0.427163		0.0561105
	similarity_std	0.457005		0.0530817
	auxiliary_verb_ratio	0.494898		0.0487176
	empty_rate	0.552641		0.0423941
	not_understand_count	0.390481		0.038846
	word_count_High_outlier	0.172617		0.0333279
	word_count_Normal	0.172617		0.0333279
	mfcc_13_skewness	0.682278		0.0291798
	not_understand_ratio	0.570011		0.0257488
	mfcc_14_median	0.73394		0.0242431
	duplicated_ratio	0.762833		0.0205748
	silence_count	0.894379		0.00952979
	subject_stoping_ratio	0.959721		0.00365164
	word_count_Low_outlier	1		0
Facial features (48)
	DiffAvgAvg_selectedSection1	<0.01		0.387746
	rotation_std	<0.01		0.367117
	DiffAvgAvg_selectedSection2	<0.01		0.359802
	DiffMaxMax_section2	<0.01		0.338235
	DiffMaxMax_section1	<0.01		0.317793
	DiffAvgAvg_section1	<0.01		0.316855
	DiffAvgAvg_section2	<0.01		0.2966
	SmileScoreVariance_wholeMovie	<0.01		0.28366
	azimuth_kurt	<0.01		0.282722
	elevation_std	<0.01		0.274095
	DiffAvgAvgNoRising_section2	<0.01		0.271845
	DiffAvgAvgNoRising_section1	<0.01		0.269782
	DiffMaxMin_selectedSection2	<0.01		0.256653
	DiffMaxMin_selectedSection1	<0.01		0.242588
	SmileScoreMin_wholeMovie	<0.01		0.22946
	SmileSpeedDegree_section2	<0.01		0.21033
	smilescore_std	<0.01		0.203204
	SmileSpeedDegree_section1	<0.01		0.196827
	SmileScoreVariance_selectedSection_section1	<0.01		0.193264
	SmileScoreVariance_selectedSection_section2	<0.01		0.185762
	SmileScoreDuration_section1	<0.01		0.16532
	elevation_kurt	<0.01		0.136063
	SmileScoreDuration_section2	<0.01		0.133437
	SmileScoreAverage_selectedSection_section1	0.151438		0.103618
	azimuth_std	0.211312		0.0903023
	SmileScoreAverage_selectedSection_section2	0.275077		0.0788621
	SmileScoreAverage_wholeMovie	0.312071		0.0730482
	smilescore_skew	0.313316		0.0728607
	openscoreL_std	0.323398		0.0713603
	blinkR_count	0.367193		0.0651714
	rotation_kurt	0.378343		0.0636711
	smilescore_kurt	0.386841		0.0625458
	openscoreR_std	0.386841		0.0625458
	blinkL_count	0.42499		0.0576697
	openscoreR_skew	0.44486		0.0552316
	rotation_skew	0.473229		0.0518558
	SmileScoreMax_selectedSection_section1	0.476441		0.0514807
	SmileScoreMax_selectedSection_section2	0.505883		0.0481049
	elevation_skew	0.634389		0.0344143
	blinkintervalL_mean	0.639025		0.0339454
	blinkintervalL_std	0.708248		0.0271001
	openscoreL_skew	0.733535		0.024662
	SmileScoreMax_wholeMovie	0.749243		0.0231616
	openscoreR_kurt	0.757137		0.0224115
	blinkintervalR_std	0.839371		0.0147222
	azimuth_skew	0.939927		0.00553254
	openscoreL_kurt	0.956479		0.00403219
	blinkintervalR_mean	0.966834		0.00309447

## Sheet: STable 8 (Spearman) 
Supplementary Table 8. Spearman's correlation test results of 158 exploratory speech and facial expression features
Feature		p-values		r
Speech features (110)
	mfcc_04_var	<0.01		0.497146
	adp_rate	<0.01		0.495746
	mfcc_12_var	<0.01		0.492206
	mfcc_09_var	<0.01		0.469882
	mfcc_05_var	<0.01		0.462625
	mfcc_14_var	<0.01		0.461184
	mfcc_13_var	<0.01		0.458947
	adp_count	<0.01		0.451245
	mfcc_06_var	<0.01		0.440347
	mfcc_10_var	<0.01		0.437578
	num_of_words	<0.01		0.42271
	filler_freq	<0.01		0.421309
	mfcc_08_var	<0.01		0.418741
	mfcc_01_median	<0.01		0.403104
	noun_freq	<0.01		0.399599
	verb_freq	<0.01		0.398848
	adjective_freq	<0.01		0.395783
	speech_rate	<0.01		0.383224
	mfcc_07_skewness	<0.01		0.382871
	mfcc_03_skewness	<0.01		0.382002
	vocabulary_brunet_index	<0.01		0.380354
	adp_ratio	<0.01		0.375642
	filler_ratio	<0.01		0.34608
	mfcc_01_var	<0.01		0.341008
	phonation_time	<0.01		0.33617
	mfcc_02_var	<0.01		0.334833
	mfcc_11_var	<0.01		0.334645
	mfcc_03_var	<0.01		0.332225
	mfcc_07_var	<0.01		0.308646
	sentence_length_mean	<0.01		0.289748
	sentence_length_median	<0.01		0.289395
	adjective_ratio	<0.01		0.286709
	f1_median	<0.01		0.275222
	sentence_length_std	<0.01		0.260375
	auxiliary_verb_freq	<0.01		0.242853
	sentence_count	<0.01		0.237835
	similarity_mean	<0.01		0.233907
	mfcc_13_median	<0.01		0.2295
	duration	<0.01		0.226736
	mfcc_06_median	<0.01		0.219281
	deictic_syllables_count	<0.01		0.215901
	mfcc_14_skewness	<0.01		0.213072
	similarity_median	<0.01		0.212271
	duplicated_words_count	<0.01		0.178206
	deictic_rate	<0.01		0.174403
	duplicated_rate	<0.01		0.162184
	verb_ratio	<0.01		0.156607
	mfcc_10_skewness	<0.01		0.14364
	noun_ratio	0.143909		0.105861
	f3_median	0.14425		0.105772
	ambiguous_syllables_count	0.179746		0.0972224
	mfcc_05_median	0.211367		0.0906037
	word_count_High_outlier	0.214959		0.0898982
	mfcc_08_skewness	0.227143		0.0875662
	duplicated_ratio	0.229478		0.0871295
	empty_syllables_count	0.248916		0.0836097
	ambiguous_rate	0.279119		0.0785004
	mfcc_14_median	0.359048		0.066553
	subject_stoping_count	0.467785		0.0527086
	mfcc_02_median	0.587024		0.039441
	empty_rate	0.642689		0.0336927
	ambiguous_ratio	0.652536		0.0326982
	mfcc_06_skewness	0.70003		0.0279825
	mfcc_11_median	0.820221		0.0165078
	mfcc_10_median	0.923661		0.00696083
	subject_stoping_rate	0.999294		-6.42397e-05
	mfcc_07_median	0.932766		-0.0061285
	silence_count	0.856414		-0.0131436
	mfcc_13_skewness	0.815528		-0.0169465
	mfcc_03_median	0.775843		-0.0206823
	deictic_ratio	0.771505		-0.0210937
	pitch_median	0.768334		-0.021395
	pitch_mean	0.721355		-0.0259037
	not_understand_count	0.494212		-0.0496301
	auxiliary_verb_ratio	0.456628		-0.0540369
	subject_stoping_ratio	0.45102		-0.0547113
	not_understand_ratio	0.33482		-0.0699748
	word_count_Normal	0.214959		-0.0898982
	mfcc_11_skewness	0.179799		-0.0972107
	shimmer_apq5	0.144024		-0.105831
	shimmer_local	0.106391		-0.116889
	mfcc_12_median	<0.01		-0.121271
	pitch_sd	<0.01		-0.122626
	shimmer_apq3	<0.01		-0.130954
	mfcc_09_skewness	<0.01		-0.152303
	mfcc_12_skewness	<0.01		-0.158142
	similarity_std	<0.01		-0.159289
	empty_ratio	<0.01		-0.161771
	mfcc_02_skewness	<0.01		-0.167614
	mfcc_04_median	<0.01		-0.175215
	mfcc_05_skewness	<0.01		-0.190507
	jitter_ppq5	<0.01		-0.195675
	pronoun_freq	<0.01		-0.217863
	mfcc_08_median	<0.01		-0.223888
	mfcc_04_skewness	<0.01		-0.230797
	jitter_local	<0.01		-0.231756
	jitter_rap	<0.01		-0.232765
	phonation_error_length	<0.01		-0.24641
	mfcc_09_median	<0.01		-0.294303
	mean_silence_time	<0.01		-0.302116
	f2_median	<0.01		-0.319733
	total_silence_time	<0.01		-0.320917
	pronoun_ratio	<0.01		-0.323056
	pronoun_to_noun_ratio	<0.01		-0.323702
	vocabulary_ttr	<0.01		-0.331698
	phonation_error_ratio	<0.01		-0.341266
	phonation_error_rate	<0.01		-0.352022
	mfcc_01_skewness	<0.01		-0.395599
	silence_ratio	<0.01		-0.483023
	word_count_Low_outlier	-		-
Facial features (48)
	DiffAvgAvg_selectedSection1	<0.01		0.386901
	DiffAvgAvg_selectedSection2	<0.01		0.364925
	DiffAvgAvg_section1	<0.01		0.358806
	DiffMaxMax_section1	<0.01		0.346514
	DiffMaxMax_section2	<0.01		0.345954
	DiffAvgAvgNoRising_section1	<0.01		0.31873
	DiffAvgAvg_section2	<0.01		0.30894
	SmileScoreVariance_wholeMovie	<0.01		0.308542
	DiffMaxMin_selectedSection1	<0.01		0.288654
	DiffAvgAvgNoRising_section2	<0.01		0.278838
	DiffMaxMin_selectedSection2	<0.01		0.260315
	SmileScoreVariance_selectedSection_section1	<0.01		0.23969
	SmileSpeedDegree_section1	<0.01		0.235274
	SmileScoreVariance_selectedSection_section2	<0.01		0.207791
	SmileSpeedDegree_section2	<0.01		0.207115
	SmileScoreDuration_section2	0.042198		0.146779
	SmileScoreAverage_selectedSection_section1	0.0533638		0.139655
	SmileScoreMax_selectedSection_section1	0.0548557		0.1388
	SmileScoreAverage_selectedSection_section2	0.0551317		0.138644
	SmileScoreDuration_section1	0.0605931		0.13568
	SmileScoreMax_selectedSection_section2	0.150981		0.104038
	SmileScoreMax_wholeMovie	0.23989		0.0852193
	blinkR_count	0.260007		0.0816866
	smilescore_skew	0.309455		0.0737314
	blinkL_count	0.340688		0.069132
	smilescore_kurt	0.36529		0.065695
	rotation_kurt	0.385861		0.0629299
	elevation_skew	0.645851		0.0333727
	rotation_skew	0.686812		0.0292823
	openscoreL_kurt	0.982892		-0.00155774
	SmileScoreAverage_wholeMovie	0.96634		-0.00306543
	azimuth_skew	0.908464		-0.00835208
	openscoreR_kurt	0.884641		-0.0105394
	openscoreL_skew	0.602845		-0.0377837
	openscoreR_std	0.594916		-0.0386118
	blinkintervalR_std	0.556992		-0.0426451
	blinkintervalL_std	0.514352		-0.0473423
	blinkintervalR_mean	0.50121		-0.0488297
	openscoreL_std	0.454919		-0.0542418
	openscoreR_skew	0.384092		-0.0631641
	blinkintervalL_mean	0.337564		-0.0695796
	elevation_kurt	<0.01		-0.121735
	SmileScoreMin_wholeMovie	<0.01		-0.135726
	smilescore_std	<0.01		-0.18214
	azimuth_kurt	<0.01		-0.210405
	azimuth_std	<0.01		-0.239273
	elevation_std	<0.01		-0.311355
	rotation_std	<0.01		-0.353472

## Sheet: STable 9 (Spearman healthy) 
Supplementary Table 9. Spearman's correlation test results of 158 exploratory speech and facial expression features of the HC Group
Feature		p-values		r
Speech features (110)
	adp_rate	<0.01		0.42458
	adp_ratio	<0.01		0.380706
	verb_freq	<0.01		0.344729
	adjective_freq	<0.01		0.34144
	mfcc_09_skewness	<0.01		0.332553
	adp_count	<0.01		0.308121
	mfcc_06_var	<0.01		0.293605
	mfcc_03_skewness	<0.01		0.273107
	speech_rate	<0.01		0.272332
	mfcc_01_median	<0.01		0.267106
	filler_freq	<0.01		0.26458
	verb_ratio	<0.01		0.259453
	duplicated_rate	<0.01		0.25896
	noun_freq	0.012029		0.251517
	duplicated_words_count	0.0139442		0.246415
	sentence_length_std	0.0139462		0.24641
	adjective_ratio	0.0193849		0.234671
	mfcc_04_median	0.0208227		0.23205
	mfcc_04_var	0.0270307		0.222257
	mfcc_08_var	0.0272463		0.221953
	duplicated_ratio	0.037429		0.209488
	mfcc_05_var	0.0407574		0.206035
	mfcc_07_var	0.045877		0.201157
	sentence_length_mean	0.0498688		0.197658
	similarity_mean	0.0500317		0.19752
	mfcc_12_skewness	0.0546973		0.193722
	deictic_rate	0.0624003		0.187997
	mfcc_14_var	0.0673462		0.184618
	filler_ratio	0.0689409		0.183572
	similarity_median	0.0720449		0.18159
	num_of_words	0.0734946		0.180687
	vocabulary_brunet_index	0.0748492		0.179857
	mfcc_02_median	0.0909274		0.170822
	f1_median	0.110527		0.161383
	mfcc_10_skewness	0.115643		0.159137
	sentence_length_median	0.161878		0.141672
	pitch_sd	0.168355		0.139539
	deictic_syllables_count	0.173775		0.137799
	mfcc_10_var	0.180758		0.135617
	f2_median	0.245714		0.117756
	pronoun_freq	0.284463		0.108635
	deictic_ratio	0.292119		0.106933
	mfcc_09_var	0.309198		0.103241
	jitter_rap	0.352973		0.0943415
	jitter_ppq5	0.353514		0.094236
	phonation_time	0.365417		0.0919398
	shimmer_local	0.368872		0.091282
	mfcc_13_var	0.38209		0.0887996
	jitter_local	0.382223		0.0887748
	mfcc_13_median	0.396169		0.0862118
	auxiliary_verb_freq	0.446811		0.077325
	mfcc_02_var	0.475776		0.0724969
	mfcc_13_skewness	0.489899		0.0702007
	mfcc_11_skewness	0.506195		0.0675942
	mfcc_03_var	0.529634		0.0639204
	shimmer_apq3	0.541391		0.0621082
	pronoun_to_noun_ratio	0.580209		0.0562569
	mfcc_11_var	0.58819		0.055077
	mfcc_11_median	0.590677		0.0547109
	shimmer_apq5	0.628663		0.0492001
	mfcc_09_median	0.644394		0.0469597
	mfcc_08_skewness	0.666753		0.0438134
	pitch_median	0.700909		0.0390845
	mfcc_01_var	0.705256		0.0384887
	pitch_mean	0.746872		0.0328476
	pronoun_ratio	0.772396		0.0294375
	duration	0.834872		0.0212178
	mfcc_14_median	0.854441		0.0186734
	word_count_High_outlier	0.912786		0.0111489
	mfcc_12_median	0.980642		0.00246993
	mfcc_05_skewness	0.921472		-0.0100349
	sentence_count	0.920445		-0.0101664
	word_count_Normal	0.912786		-0.0111489
	empty_rate	0.835158		-0.0211806
	subject_stoping_ratio	0.782215		-0.0281344
	subject_stoping_rate	0.78035		-0.0283816
	empty_syllables_count	0.758272		-0.0313203
	ambiguous_rate	0.746699		-0.0328709
	subject_stoping_count	0.608102		-0.0521642
	mfcc_12_var	0.597401		-0.0537241
	f3_median	0.592703		-0.054413
	ambiguous_syllables_count	0.586767		-0.0552869
	mfcc_07_skewness	0.557867		-0.0596011
	noun_ratio	0.465418		-0.0742044
	mfcc_14_skewness	0.409194		-0.083866
	ambiguous_ratio	0.397707		-0.0859324
	empty_ratio	0.170911		-0.138713
	similarity_std	0.164808		-0.140699
	mfcc_06_skewness	0.139664		-0.149512
	mfcc_06_median	0.121718		-0.156568
	mfcc_05_median	0.114354		-0.159695
	silence_count	0.111443		-0.160975
	phonation_error_rate	0.0930817		-0.169711
	vocabulary_ttr	0.0819821		-0.175675
	phonation_error_length	0.0749122		-0.179819
	auxiliary_verb_ratio	0.0417578		-0.205043
	mean_silence_time	0.0369036		-0.210056
	mfcc_08_median	0.0330365		-0.214462
	phonation_error_ratio	0.0319296		-0.215803
	mfcc_02_skewness	0.0301123		-0.218093
	not_understand_count	0.0267745		-0.222621
	mfcc_10_median	0.0206305		-0.232391
	not_understand_ratio	0.0167821		-0.239876
	mfcc_03_median	0.0119138		-0.251846
	mfcc_07_median	<0.01		-0.288554
	total_silence_time	<0.01		-0.293543
	silence_ratio	<0.01		-0.318454
	mfcc_01_skewness	<0.01		-0.327663
	mfcc_04_skewness	<0.01		-0.330381
	word_count_Low_outlier	-		-
Facial features (48)
	SmileScoreDuration_section2	0.0326375		0.214941
	SmileScoreAverage_wholeMovie	0.0364009		0.210606
	SmileScoreMax_selectedSection_section1	0.0647063		0.186395
	SmileScoreAverage_selectedSection_section1	0.0771022		0.178503
	SmileScoreMax_wholeMovie	0.0820614		0.17563
	SmileScoreAverage_selectedSection_section2	0.115224		0.159318
	SmileScoreMax_selectedSection_section2	0.117857		0.158189
	SmileScoreMin_wholeMovie	0.119766		0.157382
	azimuth_kurt	0.136754		0.150607
	DiffMaxMin_selectedSection1	0.228001		0.122257
	SmileScoreVariance_selectedSection_section1	0.283123		0.108936
	SmileScoreVariance_selectedSection_section2	0.305068		0.104121
	DiffAvgAvgNoRising_section1	0.31564		0.101882
	DiffMaxMax_section1	0.32537		0.0998646
	DiffAvgAvg_section1	0.345073		0.0958935
	SmileSpeedDegree_section1	0.373912		0.0903292
	DiffAvgAvg_selectedSection1	0.400089		0.085501
	SmileScoreVariance_wholeMovie	0.408308		0.0840241
	DiffMaxMax_section2	0.455482		0.075862
	openscoreL_kurt	0.472042		0.07311
	smilescore_std	0.481024		0.0716395
	SmileScoreDuration_section1	0.512366		0.0666188
	elevation_skew	0.517688		0.0657822
	DiffAvgAvg_section2	0.525361		0.0645839
	DiffAvgAvg_selectedSection2	0.528637		0.0640748
	blinkintervalL_mean	0.553104		0.0603221
	DiffMaxMin_selectedSection2	0.616898		0.050891
	elevation_std	0.713848		0.0373151
	DiffAvgAvgNoRising_section2	0.722217		0.0361766
	rotation_std	0.72851		0.0353234
	blinkR_count	0.733007		0.0347153
	rotation_kurt	0.734936		0.0344547
	openscoreR_kurt	0.779377		0.0285106
	openscoreR_std	0.795048		0.0264382
	blinkintervalL_std	0.877101		0.0157413
	SmileSpeedDegree_section2	0.913965		0.0109976
	rotation_skew	0.865627		-0.0172242
	openscoreL_std	0.820744		-0.0230629
	blinkintervalR_mean	0.782467		-0.0281011
	smilescore_skew	0.672726		-0.04298
	blinkL_count	0.636549		-0.048074
	blinkintervalR_std	0.532557		-0.0634679
	smilescore_kurt	0.498753		-0.0687791
	openscoreL_skew	0.408169		-0.0840489
	elevation_kurt	0.376958		-0.0897572
	openscoreR_skew	0.358786		-0.0932132
	azimuth_std	0.324796		-0.0999825
	azimuth_skew	0.251206		-0.116406

## Sheet: STable 10 (Spearman patient)
Supplementary Table 10. Spearman's correlation test results of 158 exploratory speech and facial expression features of the PwA Group
Feature		p-values		r
Speech features (110)
	mfcc_10_var	<0.01		0.32396
	mfcc_03_skewness	<0.01		0.318411
	mfcc_07_var	<0.01		0.316588
	adjective_freq	<0.01		0.28696
	adjective_ratio	<0.01		0.281471
	auxiliary_verb_freq	0.0192186		0.242423
	mfcc_14_var	0.0209843		0.239107
	mfcc_11_var	0.0300652		0.225088
	filler_freq	0.0367411		0.216929
	mfcc_12_var	0.0403993		0.212973
	mfcc_09_var	0.0406659		0.212697
	mfcc_05_var	0.0414304		0.211913
	deictic_rate	0.0501725		0.203706
	mfcc_04_var	0.0502087		0.203675
	f1_median	0.0540407		0.200448
	filler_ratio	0.0568702		0.198184
	deictic_syllables_count	0.0654739		0.191824
	verb_freq	0.0686815		0.189626
	num_of_words	0.0691075		0.18934
	sentence_length_median	0.0715145		0.187753
	adp_rate	0.0719656		0.18746
	speech_rate	0.0784789		0.183389
	mfcc_13_var	0.088517		0.177616
	vocabulary_brunet_index	0.110894		0.166405
	auxiliary_verb_ratio	0.119535		0.162548
	mfcc_08_var	0.119941		0.162372
	sentence_length_mean	0.128349		0.158829
	mfcc_13_median	0.129546		0.158339
	mfcc_06_var	0.14504		0.152289
	mfcc_12_median	0.152131		0.149683
	mfcc_01_median	0.160681		0.146658
	phonation_time	0.169493		0.143663
	adp_count	0.173419		0.142366
	silence_count	0.179392		0.140433
	sentence_count	0.214877		0.12982
	mfcc_11_median	0.225919		0.126776
	mfcc_14_median	0.229299		0.125865
	mfcc_14_skewness	0.234182		0.124565
	mfcc_04_median	0.302032		0.108171
	mfcc_06_median	0.380322		0.0920234
	noun_freq	0.385391		0.0910524
	deictic_ratio	0.434944		0.0819329
	sentence_length_std	0.441398		0.0807903
	mfcc_05_skewness	0.517143		0.0680111
	similarity_mean	0.521627		0.0672866
	empty_rate	0.576802		0.0586113
	duplicated_rate	0.580283		0.0580775
	mfcc_02_median	0.586689		0.0570991
	mfcc_02_var	0.587081		0.0570394
	similarity_median	0.58762		0.0569572
	empty_syllables_count	0.640574		0.0490491
	word_count_High_outlier	0.645167		0.0483765
	adp_ratio	0.673809		0.0442247
	duplicated_words_count	0.704688		0.0398234
	verb_ratio	0.71037		0.0390213
	duplicated_ratio	0.743886		0.0343327
	mfcc_06_skewness	0.762994		0.0316902
	mfcc_07_skewness	0.778054		0.0296214
	pitch_median	0.841231		0.0210546
	mfcc_11_skewness	0.85019		0.0198521
	duration	0.870178		0.0171783
	mfcc_08_skewness	0.872696		0.0168422
	not_understand_count	0.929141		0.00934734
	pitch_mean	0.937362		0.00826052
	mfcc_12_skewness	0.996599		0.000448129
	f3_median	0.988435		-0.00152364
	not_understand_ratio	0.959724		-0.00530835
	mfcc_01_var	0.899409		-0.013287
	mfcc_03_var	0.873088		-0.0167899
	mfcc_05_median	0.801099		-0.026477
	empty_ratio	0.6897		-0.0419507
	shimmer_apq5	0.672472		-0.0444171
	word_count_Normal	0.645167		-0.0483765
	mfcc_09_skewness	0.602173		-0.0547539
	phonation_error_length	0.588898		-0.0567629
	mfcc_10_skewness	0.543864		-0.0637389
	shimmer_apq3	0.531635		-0.0656808
	mfcc_02_skewness	0.529579		-0.0660095
	shimmer_local	0.504812		-0.0700202
	ambiguous_syllables_count	0.474082		-0.0751418
	f2_median	0.436373		-0.081679
	subject_stoping_count	0.398863		-0.0885081
	subject_stoping_rate	0.371479		-0.0937366
	ambiguous_rate	0.368158		-0.0943862
	mfcc_09_median	0.35169		-0.0976627
	mfcc_04_skewness	0.342334		-0.0995669
	mfcc_03_median	0.322056		-0.10381
	noun_ratio	0.321965		-0.103829
	ambiguous_ratio	0.321487		-0.103931
	mfcc_07_median	0.298545		-0.108949
	mfcc_10_median	0.261994		-0.1175
	jitter_ppq5	0.256386		-0.118881
	phonation_error_ratio	0.24339		-0.122165
	jitter_local	0.232097		-0.125118
	vocabulary_ttr	0.218053		-0.128933
	jitter_rap	0.190487		-0.136963
	phonation_error_rate	0.182125		-0.139564
	pitch_sd	0.17931		-0.140459
	mfcc_13_skewness	0.178657		-0.140668
	subject_stoping_ratio	0.130593		-0.157913
	similarity_std	0.125833		-0.15987
	mean_silence_time	0.0941685		-0.174591
	silence_ratio	0.0536034		-0.200807
	mfcc_01_skewness	0.0511713		-0.202846
	total_silence_time	0.044875		-0.208522
	mfcc_08_median	0.0258686		-0.231041
	pronoun_freq	0.0255098		-0.231587
	pronoun_to_noun_ratio	0.0160216		-0.249159
	pronoun_ratio	0.0153196		-0.250793
	word_count_Low_outlier
Facial features (48)
	DiffAvgAvg_section1	0.0275893		0.228507
	DiffAvgAvgNoRising_section1	0.0470081		0.206529
	DiffAvgAvg_selectedSection1	0.0527189		0.201539
	DiffMaxMax_section1	0.0710715		0.188042
	DiffAvgAvg_selectedSection2	0.0827835		0.180846
	DiffMaxMin_selectedSection1	0.138374		0.154829
	DiffMaxMax_section2	0.152192		0.149661
	SmileScoreVariance_wholeMovie	0.183598		0.139099
	DiffAvgAvg_section2	0.252901		0.11975
	SmileScoreVariance_selectedSection_section1	0.253389		0.119628
	SmileSpeedDegree_section1	0.270504		0.115441
	SmileSpeedDegree_section2	0.273465		0.114735
	DiffAvgAvgNoRising_section2	0.337587		0.100545
	SmileScoreMax_selectedSection_section1	0.382072		0.0916873
	DiffMaxMin_selectedSection2	0.497234		0.0712675
	SmileScoreAverage_selectedSection_section2	0.551076		0.0626037
	azimuth_skew	0.619844		0.05211
	smilescore_kurt	0.661654		0.0459781
	smilescore_skew	0.678974		0.0434835
	blinkL_count	0.752876		0.0330869
	SmileScoreVariance_selectedSection_section2	0.801758		0.0263874
	SmileScoreAverage_selectedSection_section1	0.820223		0.0238853
	SmileScoreMax_selectedSection_section2	0.848853		0.0200314
	elevation_kurt	0.856991		0.0189409
	rotation_kurt	0.859559		0.0185974
	openscoreR_skew	0.863077		0.0181268
	blinkintervalR_std	0.897099		0.0135938
	SmileScoreMax_wholeMovie	0.903741		0.0127119
	openscoreL_skew	0.974833		0.00331616
	rotation_skew	0.893168		-0.0141161
	blinkR_count	0.861846		-0.0182914
	SmileScoreDuration_section2	0.815401		-0.0245374
	SmileScoreDuration_section1	0.754393		-0.0328772
	azimuth_kurt	0.717882		-0.037964
	blinkintervalR_mean	0.692149		-0.041602
	SmileScoreAverage_wholeMovie	0.689793		-0.0419374
	openscoreR_std	0.628055		-0.0508926
	blinkintervalL_std	0.620647		-0.0519907
	SmileScoreMin_wholeMovie	0.593373		-0.0560834
	openscoreL_kurt	0.587719		-0.0569423
	openscoreL_std	0.581015		-0.0579655
	elevation_skew	0.546611		-0.0633057
	openscoreR_kurt	0.441779		-0.080723
	smilescore_std	0.301729		-0.108238
	blinkintervalL_mean	0.290298		-0.110815
	rotation_std	<0.01		-0.275346
	elevation_std	<0.01		-0.359265
	azimuth_std	<0.01		-0.3833

[truncated: 8 more sheets: Stable11 (Feature definition), Stable12 (Model perform. BDAE), Stable 13 (T-SNE analysis), Sfigure 1 (Experiment photos) , Sfigure 2 (UI image of App), Sfigure 3 (Data Processing), Sfigure 4(Confounding Test), Sfigure 5(T-SNE analysis)]
